# Supplementary material for: Evaluation of Long-Term Adaptive Immune Responses Specific to SARS-CoV-2: Effect of Various Vaccination and Omicron Exposure
Source: Vaccines (Basel). 2024 Mar 13;12(3):301. doi: 10.3390/vaccines12030301 (PMC10974805; doi:10.3390/vaccines12030301)
Supplement: Supplementary file 1 [file vaccines-12-00301-s001.zip]

Archive with 1 entries (1 files):
- vaccines-2899603-supplementary.pdf
